# Supplementary material for: Effect of Geopolymerization Reaction on the Flexural Strength of Kaolin-Based Systems
Source: Materials (Basel). 2024 May 8;17(10):2223. doi: 10.3390/ma17102223 (PMC11122983; doi:10.3390/ma17102223)
Supplement: Supplementary file 1 [file materials-17-02223-s001.zip]

Archive with 1 entries (1 files):
- materials-2974227-supplementary.pdf
